# Supplementary material for: Stimulation of Angiotensin II Receptor Subtype 2 Reduces Preeclampsia-like Symptoms in a Mouse Model of Preeclampsia
Source: Curr Issues Mol Biol. 2024 Sep 2;46(9):9760–71. doi: 10.3390/cimb46090579 (PMC11430795; doi:10.3390/cimb46090579)
Supplement: Supplementary file 1 [file cimb-46-00579-s001.zip › Supplementary Table S1.xlsx]

## Sheet: table1
	Table 1. sSBP in CD40L mice, C21-treated mice, and LacZ mice
	Days after embryo transfer (E)	SBP of CD40L (mmHg) (n = 9)	SBP of C21 (mmHg) (n = 9)	F value	p value	SBP of CD40L (mmHg) (n = 9)	SBP of LacZ (mmHg) (n = 9)	F value	p value
	9.5	110±2	108±3	17.922	0.157	110±2	109±2	3.804	0.291
	10.5	111±3	104±5	107.093	0.066	111±3	109±3	13.575	0.535
	11.5	119±3	110±5	4.799	0.04	119±3	112±3	1.954	0.058
	12.5	122±2	110±4	11.864	0.005	122±2	111±4	4.357	0.067
	13.5	121±2	111±3	5.858	0.009	121±2	108±2	0.486	0.001
	14.5	120±2	113±3	0.562	0.123	120±2	112±3	2.072	0.074
	15.5	125±4	113±6	3.257	0.054	125±4	106±3	0.735	0.003
	16.5	128±3	117±4	0.003	0.006	128±3	106±3	0.199	0
	17.5	131±2	132±4	0.14	0.518	131±2	107±2	1.496	0
	F value	14.513				5.35
	p value	0.002				0.036
